# Supplementary material for: The Role of Reduced Methionine in Mediating the Metabolic Responses to Protein Restriction Using Different Sources of Protein
Source: Nutrients. 2021 Jul 29;13(8):2609. doi: 10.3390/nu13082609 (PMC8399679; doi:10.3390/nu13082609)
Supplement: Supplementary file 1 [file nutrients-13-02609-s001.zip]

Archive with 1 entries (1 files):
- nutrients-1314433-supplementary.pdf
